# Supplementary material for: Altered X-chromosome inactivation predisposes to autoimmunity
Source: Sci Adv. 2024 May 3;10(18):eadn6537. doi: 10.1126/sciadv.adn6537 (PMC11068014; doi:10.1126/sciadv.adn6537)
Supplement: Supplementary file 2 — Tables S1 to S5 [file sciadv.adn6537_tables_s1_to_s5.zip]

Archive with 5 entries (5 files):
- adn6537_table_s1.xlsx
- adn6537_table_s2.xlsx
- adn6537_table_s3.xlsx
- adn6537_table_s4.xlsx
- adn6537_table_s5.xlsx
