# Supplementary material for: Altered X-chromosome inactivation predisposes to autoimmunity
Source: Sci Adv. 2024 May 3;10(18):eadn6537. doi: 10.1126/sciadv.adn6537 (PMC11068014; doi:10.1126/sciadv.adn6537)
Supplement: Supplementary file 2 — Tables S1 to S5 [file sciadv.adn6537_tables_s1_to_s5.zip › adn6537_table_s1.xlsx]

## Sheet: SupTable1
Table S1. Mating of Ftx mutated mice. No statistically significant difference in genotype frequencies compared to expected Mendelian ratios in any of the crosses (Chi square test).
	Cross (XX) x (XY)	Male pups		Female pups		Total
	(+/+) x (-/Y)	(+/Y)		(+/-)
		44		36		80
	(+/-) x (+/Y)	(+/Y)	(-/Y)	(+/+)	(-/+)
		160	151	180	150	641
	(+/-) x (-/Y)	(+/Y)	(-/Y)	(+/-)	(-/-)
		89	83	91	87	350
	(-/-) x (-/Y)	(-/Y)		(-/-)
		73		52		125
