# Supplementary material for: Altered X-chromosome inactivation predisposes to autoimmunity
Source: Sci Adv. 2024 May 3;10(18):eadn6537. doi: 10.1126/sciadv.adn6537 (PMC11068014; doi:10.1126/sciadv.adn6537)
Supplement: Supplementary file 2 — Tables S1 to S5 [file sciadv.adn6537_tables_s1_to_s5.zip › adn6537_table_s2.xlsx]

## Sheet: SupTable2
	Table S2. Genes overexpressed in Ftx-/- immune cells are enriched in genes associated with autoimmune phenotypes.
	Genes analysed in this study	Functional features as in Fig. 1c	Genes overexpressed in this study	Autoimmune disease associated genes	References
	Gata1
	Was			Systemic autoimmunity associated with Wiskott-Aldrich syndrome	Libert et al. (72), 2010; Becker-Herman et al. (73)
	Foxp3		tendency in T cells (n.s.)	Various autoimmune phenotypes	Mohr et al. (74) and references within
	Cybb		Spl. DC	X-linked chronic granulomatous disease	Yu et al. (75) and references within
	Kdm6a			Autoimmune encephalomyelitis	Itoh et al. (69)
	Upf3b
	Lamp2		tendency in Mo/MF (n.s.), tendency in spl. DC (n.s.)	autophagy-related Multiple Sclerosis	Borziak et al. (76)
	Xiap
	Bcorl1
	Elf4
	Cd40Lg		tendency in T cells (n.s.)	SLE, systemic sclerosis, rheumatoid arthritis	Lian et al. (77); Liu et al. (78)
	Irak1		tendency in T cells (n.s.)	SLE	Su et al. (79) and references within
	Ikbkg		tendency in T cells (n.s.)	Systemic autoinflammatory disease	De Jesus et al. (80); Lee et al. (81)
	G6dpx
	Tasl		Mo/MF, spl. DC	SLE	Odhams et al. (50)
	Pola1
	Msn
	Kif4
	Nono
	Taf1
	Ogt
	Cxcr3		Spl. T	SLE	Wang et al. (21)
	Ercc6l
	Il2rg		Mo/MF
	Rlim
	Atrx
	Atp7a		Mo/MF
	Tlr13		Mo/MF, Spl. DC
	Pgk1
	Itm2a			Various autoimmune phenotypes	Ye et al. (82)
	Hmgn5
	Apool
	Btk			Various autoimmune phenotypes	McDonald et al. (83) and references within
	Tceal9
	Prps1
	Tsc22d3
	Tmem29
	Kdm5c			SLE	Syrett et al. (23)
	Prdx4
	Pdha1
	Tmsb4x
	Tlr8		Mo/MF	Systemic Sclerosis, SLE	Demaria et al. (71)
	Tlr7		Mo/MF, Spl. DC, Spl. B	SLE and other autoimmune manifestations	Deane et al. (15); Wang et al. (21)
	Prps2			SLE	Zhang et al. (84)
			immune function and tendency to escape from X-inactivation
			constitutively escape from X-inactivation
			housekeeping
			immune function
