# Supplementary material for: Altered X-chromosome inactivation predisposes to autoimmunity
Source: Sci Adv. 2024 May 3;10(18):eadn6537. doi: 10.1126/sciadv.adn6537 (PMC11068014; doi:10.1126/sciadv.adn6537)
Supplement: Supplementary file 2 — Tables S1 to S5 [file sciadv.adn6537_tables_s1_to_s5.zip › adn6537_table_s3.xlsx]

## Sheet: SupTable 3
Table S3. Splenic cell distribution in WT and Ftx-/- female mice.
Values denote percentages (mean ± SD) of splenic nucleated cells except for erythroid cells where they stand for the percentage of splenic cells.
n ≥ 4, t-test versus WT, *p < 0.05; ** p <0.01, N.D. not determined.
	3-mos			1-yr
	WT	Ftx KO		WT	Ftx KO
B cells (CD19+)	50.7 ± 3.5	54.2 ± 6.4		48.5 ± 6.2	41.4 ± 11.5
MZ B cells (CD19+B220+CD21+CD23-)	3.7 ± 0.9	3.4 ± 1.1		5.1 ± 0.9	3.5 ± 2.3
FO B cells (CD19+B220+CD21intCD23+)	32.5 ± 2.6	33.3 ± 6.9		31.4 ± 10.5	24.0 ± 7.5
DN B cells (CD19+B220+CD21loCD23-)	3.6 ± 0.7	3.6 ± 0.9		5.5 ± 1.9	4.3 ± 1.3
T cells (CD3+)	33.9 ± 2.6	31.0 ± 3.5		21.5 ± 5.4	23.1 ± 3.9
Cytotoxic T (CD8+CD4-)	11.2 ± 1.8	12.3 ± 2.1		20.3 ± 0.8	22.2 ± 5.0
Helper T (CD8-CD4+)	16.9 ± 0.9	18.5 ± 2.9		11.0 ± 0.8	16.3 ± 1.4 **
Myeloid (CD11b+)	4.8 ± 1.4	4.4 ± 0.9		8.7 ± 2.5	15.3 ± 3.3 *
Mo/MF (CD11b+F4/80+)	2.2 ± 0.5	1.6 ± 0.2		3.7 ± 0.8	7.8 ± 2.6 *
Dendritic (CD11c+)	2.7 ± 0.2	3.1 ± 0.7		4.0 ± 0.5	8.6 ± 1.3 **
m-DC (CD11c+CD11b+)	1.3 ± 0.1	1.5 ± 0.4		1.8 ± 0.4	4.4 ± 0.5 **
p-DC (CD11c+B220+SiglecH+)	0.27 ± 0.1	0.22 ± 0.08		0.22 ± 0.09	0.45 ± 0.18 *
Erythroid cells (Ter119+)	48.0 ± 4.3	47.3 ± 8.5		49.4 ± 4.4	55.8 ± 6.2
Cell count ( x 106)	155 ± 10	173 ± 13		156 ± 39	384 ± 67 *
