# Supplementary material for: Altered X-chromosome inactivation predisposes to autoimmunity
Source: Sci Adv. 2024 May 3;10(18):eadn6537. doi: 10.1126/sciadv.adn6537 (PMC11068014; doi:10.1126/sciadv.adn6537)
Supplement: Supplementary file 2 — Tables S1 to S5 [file sciadv.adn6537_tables_s1_to_s5.zip › adn6537_table_s4.xlsx]

## Sheet:  SupTable 4
Table S4. Splenic cell distributions in WT and Ftx-/Y male mice.
Values denote percentages (mean ± SD) of nucleated cells except for erythroid cells.
n ≥ 3, t-test versus WT, *p < 0.05; ** p <0.01, N.D. not determined.
Spleen	3-mos			1-yr
	WT	Ftx KO		WT	Ftx KO
B cells (CD19+)	58.1 ± 1.4	53.1 ± 5.7		55.3 ± 8.3	50.0 ± 8.7
MZ B cells (CD19+B220+CD21+CD23-)	N.D.	N.D.		3.5 ± 0.9	3.4 ± 1.1
Follicular B cells (CD19+B220+CD21intCD23+)	N.D.	N.D.		33.9 ± 11.4	23.9 ± 11.0
Transitional B cells (CD19+B220+CD21loCD23-IgM+)	N.D.	N.D.		2.3 ± 1.3	3.1 ± 2.0
T cells (CD3+)	28.5 ± 2.4	27.7 ± 3.7		25.5 ± 4.0	23.9 ± 6.7
Cytotoxic T (CD8+CD4-)	N.D.	N.D.		N.D.	N.D.
Helper T (CD8-CD4+)	N.D.	N.D.		14.9 ± 2.1	13.0 ± 2.4
Myeloid (CD11b+)	8.6 ± 3.0	8.4 ± 2.7		10.1 ± 5.8	9.3 ± 3.6
Mo/MF (CD11b+F4/80+)	N.D.	N.D.		3.8 ± 1.8	3.2 ± 0.6
Dendritic (CD11c+)	N.D.	N.D.		3.9 ± 0.8	3.9 ± 1.0
m-DC (CD11c+CD11b+)	N.D.	N.D.		2.4 ± 0.8	1.9 ± 0.15
p-DC (CD11c+B220+SiglecH+)	N.D.	N.D.		0.27 ± 0.08	0.29 ± 0.14
Erythroid cells (Ter119+)	N.D.	N.D.		44.4 ± 4.7	49.2 ± 10.3
Cell count ( x 106)	237 ± 10	232 ± 22		215 ± 110	203 ± 63
