# Supplementary material for: Altered X-chromosome inactivation predisposes to autoimmunity
Source: Sci Adv. 2024 May 3;10(18):eadn6537. doi: 10.1126/sciadv.adn6537 (PMC11068014; doi:10.1126/sciadv.adn6537)
Supplement: Supplementary file 2 — Tables S1 to S5 [file sciadv.adn6537_tables_s1_to_s5.zip › adn6537_table_s5.xlsx]

## Sheet: SupTable 5
Supplementary Table 5. Primer sequences. Orientation 5' to 3'.
Gene Name	Fwd	Rev
Apool	GAACCCAAAAAGCAGCTAGTGA	GATGCAAAGCCCCTTTGTAAAT
Atp7a	AACACCTCTTTTGCCCTCAA	TGCGTTCAATGTTTGCTACA
Atrx	CAAGATCTCGAGGAGGTGGA	AAGACCTAATGTTCTCAGCCAATG
Bcorl1	ACCACAGCCACACGATAAGC	CTGGGGCTTTTCTTGGTGGG
Btk	TGTCCATCAATCCAGAAGCAA	TGAGAAAGCGCTGGATTCAC
Cd40lg	CCTTGCTGAACTGTGAGGAGA	TGCATTTCAAAGCTGTTTTCTTT
Cxcr3	AGGGAGAGGTGCTGTTTTCC	ACCAGCCAAGCCATGTACC
Cybb	CTTCTGAATTGGAAGGAAGGTG	TGACATGCCAGAAGAGGGTAA
Elf4	CCCCACAAGGCTCAGGTTAT	GGGCTGTTGGTTCCTGAAG
Ercc6l	AGCTGCTTCTTTGGCTTCTTG	GGAGGCTTCCCAAGGCTTA
Foxp3	GGAGAAGCTGGGAGCTATGC	TGGCTACGATGCAGCAAGA
Ftx	GCCGCTTTTGAAGAGATAAACT	TGATTATCCTCATGTGTTGCTG
G6pdx	GGCCCTGAAACCCTACAATG	GGACCGCCATTTTGTCCTAT
Gata1	CCGCCAGAGTGTTGTAGTGG	GTCAGAACCGGCCTCTCATC
Hmgn5	ATAAAGGTGTCATGTTAGGCATTTTG	TGCTTTTCTTTAGCATCATTCAATC
Ikbkg	GCCTTAAAGGAGTTGGAGCAA	CTGGAGTTCTCCGAGCAATG
Il-10	AACTGCACCCACTTCCCAGT	TGTCCAGCTGGTCCTTTGTT
Il1b	TGTAGTGCAGTTGTCTAATG	GACATGAGCACCTTCTTT
Il2rg	CCGTTTCAGCTCATCCACAC	GTGCAGTACCGGAGCAACAG
Il4ra	TTTGCCTGTTCTGTTACTTCTCG	CTGGTCCCACCATATCTTCTTAATC
Il-6	TCTGGGAAATCGTGGAAATG	TTTCTGCAAGTGCATCATCG
Il6ra	GCCTCTGACTTCCATTTCTGC	GGGTTGCTTCTCTGTGTCTTCAT
Irak1	GGGTGCTTTTCAGGGTCACT	AGAGGGCTGTGAGGACACAA
Itm2a	TCTTCCACAGCAACCAGGTC	GACTCCAAAGAATCTGGTGGAAC
Kdm5c	GGGAAGCAGGGCTCTGAA	GAGCACAAAGCTAGGGGAAGC
Kdm6a	GTTTGTCTTAATGCAGCAACACCA	TGTTGGCCCATTAAGAATTCCAGT
Kif4	GTGAGGCAGCTGGTCAAACA	CATGCCGCCTGAGTTCTTCT
Lamp2	GGAAGACTGGAAGGTTCAAGAGA	CAAGACACAAGGCAATTCCAA
Msn	TGTGTTGTTTAGGGACAGAAGGAG	TCCTCCAATCGGTACAAAGC
Nono	TGAGAAATATGGAAAAGCAGGCGA	GCATGTTGTCCAGCTCCACT
Ogt	ACAGAGGGCAGATTCAGATAAC	CTCCGGTTGCAGCCTTATTA
Pdha1	CAGAGCCACCAGCATTCCTA	CAAACTTGAAGCCAGCCATCTAC
Pgk1	ACTTTGCCAAGGCTTTGGAG	CCATTCCACCACCAATGATC
Pola1	GCACAGCTGGGTGTACAAGG	CGACGTCTTCCCCTTCATTT
Prdx4	TCTGCCTCAGGACTCCTTTGT	TCTTTCTGACCTGAACCATCAGA
Prps1	CGACCTTCCTTAGCCTACTACCTC	AGTAAGTTCAATTGAGAGGCCAAAC
Prps2	AGTTTAGCAGAAATTGGAG	AGATTAATGACAACCTGATG
Rlim	CACGTTCAGAACGGGAAAAG	TGGAGAATACCGGCAGAGAG
Rpl13a	GGCTGTCATCACTGCCTGGTACT	GCTGCTCTCAAGGTTGTTCG
Taf1	CCTCAGCCAGTGAAAAAGACAG	TCCTCAGGCACACCAAATTTAC
Tasl	TGTTGCTGCAGGATCCAAGG	CCCAGCCACCGGTTCATTAT
Tceal9	CTTTGTACCGCACCAGGCTA	TTTGGCAGGGTTTCATCTTG
Tgfb1	GACTACTATGCTAAAGAGGTCACCC	GCTTCCCGAATGTCTGACGT
Tlr13	CAGAATGAGTGGGCTCTACAGG	TGACTGTCTTAGGCATCCAGGT
Tlr7	CTGAGAAGGGAGCCAAGGAC	TGCGAGTCTCGGTTTTCTGT
Tlr8	CAGCAGACAAAAGCACGTCA	CTTCCAGAAAAACAGAGTTGGATG
Tmem29	GACCAGGACATACAGGAACATC	CTGCTTTCTGGTACTCTCTCAC
Tmsb4x	GTGGAATGTACAGTGCATAT	GCTGAGATCGAGAAATTC
Tnfa	CTGATGAGAGGGAGGCCATT	CAGCCTCTTCTCATTCCTGCT
Tsc22d3	CAGCTCACGAATCTGCTCCTT	TGGTGGCCCTAGACAACAAG
Upf3b	CAGAATAAGATTGCAGGCTCAGA	TCACTTGCAATGTTCTTGCTACC
Was	GCTTGCTGGAAGGAAGATGAC	AGGCCTAGTAGGTGCCCTGA
Xiap	GTGCTCAGAAAGATAATACG	TCTATCCATACAGATTTTGC
Xist	GGTTCTCTCTCCAGAAGCTAGGAAAG	TGGTAGATGGCATTGTGTATTATATGG
Ef1-Er2	GGCTAAGTCATTAGGCAGGTCCAATC	CTACAGCAGACACTAGCTCAGAAGTG
